# Supplementary material for: Case Report of a Dental Implant with Conometric Abutment–Prosthetic Cap Connection: Advanced High-Resolution Imaging and Peri-Implant Connective Tissue Performance
Source: Clin Pract. 2024 Mar 27;14(2):556–69. doi: 10.3390/clinpract14020043 (PMC11049280; doi:10.3390/clinpract14020043)
Supplement: Supplementary file 1 [file clinpract-14-00043-s001.zip]

Archive with 2 entries (2 files):
- clinpract-2912699 Video S1.mp4
- clinpract-2912699-supplementary.pdf
